# Supplementary material for: MmuPV1 E7 promotes phenotypes associated with “high-risk” HPV infection in mouse keratinocytes
Source: J Virol. 2025 Oct 30;99(11):e01097-25. doi: 10.1128/jvi.01097-25 (PMC12645909; doi:10.1128/jvi.01097-25)
Supplement: Supplemental tables — Tables S1 to S3. [file jvi.01097-25-s0002.xlsx]

## Sheet: Supplementary Table 1
Supplemental Table 1: Differentially expressed genes in RNAseq analysis.
Differentially Expressed Genes
Gene.ID	Log2.FC.	padj	Expression
Hmga2	2.21445	8.83e-35	Upregulated
Tubb3	4.19347	4.53e-31	Upregulated
Flna	1.3581	7.34e-28	Upregulated
Col12a1	-2.98299	7.34e-28	Downregulated
Angptl7	-5.58562	2.32e-27	Downregulated
Odc1	1.844	1.64e-26	Upregulated
Cpa4	2.23568	3.07e-26	Upregulated
Krt6a	1.40163	1.21e-25	Upregulated
Msn	1.14246	7.09e-25	Upregulated
Rai14	1.29455	3.15e-23	Upregulated
Tuba4a	1.33653	4.75e-23	Upregulated
Slc20a1	1.79548	6.67e-23	Upregulated
Egr1	-2.31103	3e-20	Downregulated
Calm4	5.00502	3.21e-20	Upregulated
Phlda1	1.69014	9.52e-20	Upregulated
Krt15	-3.57879	3.31e-19	Downregulated
Slc7a11	2.59787	3.84e-19	Upregulated
Arhgap18	-3.20047	6.83e-19	Downregulated
Ptprs	-1.60087	7.18e-19	Downregulated
Fras1	-2.56125	4.54e-17	Downregulated
Plec	1.00723	1.96e-16	Upregulated
Fbxo32	-2.71302	5.38e-16	Downregulated
Nrg1	1.08719	7.3e-15	Upregulated
Ppard	1.04456	8.44e-15	Upregulated
Pacsin3	1.36954	1.09e-14	Upregulated
Rrp12	1.37405	6.7e-14	Upregulated
Slc4a2	1.55561	3.42e-13	Upregulated
Serpine1	1.87382	3.57e-13	Upregulated
Mest	-3.85471	6.96e-13	Downregulated
Fgfbp3	1.73529	7.25e-13	Upregulated
Fam167a	3.25801	8.24e-13	Upregulated
Gm7993	1.99438	1.27e-12	Upregulated
Atf5	1.60914	1.41e-12	Upregulated
Tinagl1	1.44308	3.25e-12	Upregulated
Ampd3	1.77086	4.08e-12	Upregulated
Nr4a1	-2.08873	7.29e-12	Downregulated
Iffo2	1.06128	9.44e-12	Upregulated
Megf6	-1.81188	2.38e-11	Downregulated
Krt17	1.53342	2.53e-11	Upregulated
Ppbp	1.76335	2.78e-11	Upregulated
Spred3	1.59148	3.26e-11	Upregulated
Arl14ep	1.21357	4.55e-11	Upregulated
Ttc9	1.60222	8.11e-11	Upregulated
Btg2	-1.17306	9.06e-11	Downregulated
Ccn2	2.30415	1.1e-10	Upregulated
Col11a1	-2.77538	1.16e-10	Downregulated
Hmox1	2.46955	1.16e-10	Upregulated
Itga2	2.61501	1.53e-10	Upregulated
Cflar	1.07476	1.85e-10	Upregulated
Mcee	-3.36009	1.86e-10	Downregulated
Itpripl2	1.15281	2.02e-10	Upregulated
Txnrd1	1.1406	2.07e-10	Upregulated
Glul	-1.97777	2.58e-10	Downregulated
Dmkn	1.33524	2.76e-10	Upregulated
Flnb	1.153	2.79e-10	Upregulated
Tgfb2	-3.02651	3.46e-10	Downregulated
Vwa5a	-1.96093	3.54e-10	Downregulated
Dhrs9	2.49104	3.71e-10	Upregulated
Pdcd4	-1.53667	3.71e-10	Downregulated
Macrod1	-2.9412	4.25e-10	Downregulated
Abca2	-1.72684	5.02e-10	Downregulated
Car12	-1.74695	5.27e-10	Downregulated
Egln3	-1.9196	6.77e-10	Downregulated
Tubb2b	1.39878	7.64e-10	Upregulated
Etv4	2.13016	7.75e-10	Upregulated
Col4a5	-1.9675	9.77e-10	Downregulated
Ptgs2	1.76405	1.01e-09	Upregulated
Acaa2	-1.86638	1.13e-09	Downregulated
Cxcl5	1.78532	2.25e-09	Upregulated
Ercc1	1.37242	2.33e-09	Upregulated
Mycl	-2.51276	2.49e-09	Downregulated
Sult4a1	2.95941	2.69e-09	Upregulated
Nab2	-1.13086	3.15e-09	Downregulated
Ndufa6	-1.24281	5.59e-09	Downregulated
Sh2d5	2.01796	5.98e-09	Upregulated
Epop	1.21241	6.23e-09	Upregulated
Mmp2	-2.60967	6.44e-09	Downregulated
Stom	-1.71391	7.62e-09	Downregulated
Ephb6	-2.33331	7.96e-09	Downregulated
Pmepa1	1.90567	8.48e-09	Upregulated
Pde4dip	1.19365	9.24e-09	Upregulated
Col6a1	-2.02864	9.24e-09	Downregulated
Asprv1	2.22101	1.56e-08	Upregulated
Pdk1	-1.99888	2.22e-08	Downregulated
Tacc2	1.20514	2.4e-08	Upregulated
Tuba1c	1.19328	2.58e-08	Upregulated
Dll1	-1.06824	3.36e-08	Downregulated
Dpysl3	1.56325	3.65e-08	Upregulated
Gm4610	1.10296	3.94e-08	Upregulated
Cnga3	2.81378	5.08e-08	Upregulated
Ifitm10	-2.37591	6.83e-08	Downregulated
Smad7	1.57435	6.83e-08	Upregulated
Mgp	-2.8539	7.7e-08	Downregulated
S100a7a	2.4006	7.72e-08	Upregulated
Echs1	-1.27518	7.72e-08	Downregulated
Ccdc88c	1.05368	9.16e-08	Upregulated
4930523C07Rik	-1.94229	1.04e-07	Downregulated
Clcn5	1.55058	1.04e-07	Upregulated
Tubb6	1.15853	1.1e-07	Upregulated
Ptk2b	1.46481	1.12e-07	Upregulated
Pdxk	-1.48059	1.41e-07	Downregulated
Enpp2	-3.01689	1.8e-07	Downregulated
Klhl5	-1.27721	1.95e-07	Downregulated
Abcb11	3.09554	1.96e-07	Upregulated
Prss23	-1.03817	2.22e-07	Downregulated
Tuba1a	1.11804	2.48e-07	Upregulated
Aven	1.36455	2.82e-07	Upregulated
Tmed3	-1.29326	2.93e-07	Downregulated
Prrg4	1.26453	3.03e-07	Upregulated
Abca12	1.54954	3.07e-07	Upregulated
Sesn1	-1.54404	3.4e-07	Downregulated
Them4	2.71598	3.5e-07	Upregulated
Lama3	1.04006	3.56e-07	Upregulated
Fmnl2	1.11147	3.74e-07	Upregulated
Csrp1	1.04427	3.89e-07	Upregulated
Bmp3	-1.58089	3.89e-07	Downregulated
Plaur	1.55743	4.34e-07	Upregulated
Krt6b	1.55238	4.98e-07	Upregulated
Nptxr	-2.34382	5.22e-07	Downregulated
Tnn	-3.00789	5.37e-07	Downregulated
Etv5	2.20007	5.37e-07	Upregulated
Crabp2	-1.86974	5.5e-07	Downregulated
Tgfbr3	-1.51755	5.76e-07	Downregulated
Ltbp3	-1.66691	6.09e-07	Downregulated
Lgals3bp	-2.77865	6.88e-07	Downregulated
Rcc1	1.11461	6.92e-07	Upregulated
P4ha1	-1.16792	7.89e-07	Downregulated
Cenpt	1.15832	8.26e-07	Upregulated
Socs3	-1.43953	9.37e-07	Downregulated
Crim1	-1.33772	9.47e-07	Downregulated
Cotl1	1.08814	9.68e-07	Upregulated
AW011738	-2.48823	9.88e-07	Downregulated
Zfp36l1	-1.0319	9.88e-07	Downregulated
Gas2l3	-1.35175	1.23e-06	Downregulated
Lhfp	-1.29691	1.28e-06	Downregulated
Ano1	2.0673	1.29e-06	Upregulated
Me3	-2.92801	1.31e-06	Downregulated
Lbh	-1.55272	1.35e-06	Downregulated
Cep131	-1.40997	1.45e-06	Downregulated
Mlkl	1.32739	1.7e-06	Upregulated
Chac1	1.79822	1.71e-06	Upregulated
Itfg1	-1.15248	1.71e-06	Downregulated
Klf15	-2.86292	1.72e-06	Downregulated
Jcad	1.206	1.75e-06	Upregulated
Dusp14	1.37992	1.94e-06	Upregulated
Plk3	1.16899	1.95e-06	Upregulated
Fos	-1.13827	1.99e-06	Downregulated
Map3k9	1.05685	2.7e-06	Upregulated
Plin2	1.20464	2.76e-06	Upregulated
Gm5478	1.34198	2.92e-06	Upregulated
Uevld	-1.4833	3.19e-06	Downregulated
Ccdc90b	-1.83619	4.21e-06	Downregulated
Fosl1	1.39522	4.26e-06	Upregulated
Jak2	-1.01754	4.3e-06	Downregulated
Col6a3	-1.72133	4.8e-06	Downregulated
Mybl2	1.42713	5.53e-06	Upregulated
Irf2bpl	-1.12555	5.53e-06	Downregulated
Zcwpw1	-2.73113	5.73e-06	Downregulated
Ifitm3	-1.46724	5.8e-06	Downregulated
Tcof1	1.0265	5.97e-06	Upregulated
Engase	-2.14576	6.48e-06	Downregulated
Klhl24	-1.19342	6.52e-06	Downregulated
Mgat3	-2.6238	6.6e-06	Downregulated
Sbsn	1.19039	8.68e-06	Upregulated
Ctla2a	-2.65416	8.82e-06	Downregulated
Dusp10	1.9557	9.03e-06	Upregulated
Strbp	1.01362	9.18e-06	Upregulated
Atp2c2	-1.45559	9.48e-06	Downregulated
Acadm	-1.38617	9.63e-06	Downregulated
Csgalnact1	-2.73863	9.63e-06	Downregulated
Gnpnat1	1.09326	1.11e-05	Upregulated
Igfbp3	2.08984	1.12e-05	Upregulated
Rhoc	-2.13383	1.12e-05	Downregulated
Usp53	1.17515	1.17e-05	Upregulated
Cdc25b	-1.08416	1.19e-05	Downregulated
Col5a2	-1.60467	1.3e-05	Downregulated
Bmp7	-1.75989	1.3e-05	Downregulated
Las1l	1.05426	1.32e-05	Upregulated
Grik5	-2.61067	1.37e-05	Downregulated
Ankrd44	-1.71391	1.4e-05	Downregulated
Slc4a11	1.56998	1.5e-05	Upregulated
Map2k3	1.13706	1.64e-05	Upregulated
Aif1l	1.57226	1.93e-05	Upregulated
Cfh	-2.40209	1.97e-05	Downregulated
Dtx1	-2.37779	2.04e-05	Downregulated
Rida	-1.78355	2.12e-05	Downregulated
2410006H16Rik	-1.25495	2.16e-05	Downregulated
Magi2	2.45128	2.35e-05	Upregulated
Itpr1	-1.48352	2.52e-05	Downregulated
Gm14221	1.62785	2.73e-05	Upregulated
Twsg1	-1.10629	2.73e-05	Downregulated
Gm50397	2.38452	2.82e-05	Upregulated
Tspo	-1.09216	3.12e-05	Downregulated
Frmd8	1.32135	3.37e-05	Upregulated
Padi3	1.74699	3.38e-05	Upregulated
Rab11fip2	1.02127	3.4e-05	Upregulated
Bok	1.6838	3.59e-05	Upregulated
Plod1	-1.5046	3.59e-05	Downregulated
Adamts4	-2.18715	3.81e-05	Downregulated
Col6a2	-1.70824	3.81e-05	Downregulated
Zfp428	1.10591	3.86e-05	Upregulated
Capn5	-2.04104	4.04e-05	Downregulated
Fgfr3	-2.0524	4.12e-05	Downregulated
Add3	-1.06012	4.12e-05	Downregulated
Sp3os	-2.0261	4.17e-05	Downregulated
Igfbp4	-2.10862	4.22e-05	Downregulated
Synpo	-1.40541	4.39e-05	Downregulated
Parp9	-1.47875	4.6e-05	Downregulated
Il24	1.95892	4.67e-05	Upregulated
Wdr31	-2.53187	4.7e-05	Downregulated
Ndrg2	-2.30847	4.77e-05	Downregulated
Dtnb	-1.11858	5.04e-05	Downregulated
Zbtb12	-2.09665	5.4e-05	Downregulated
Wnt6	-2.49154	5.62e-05	Downregulated
Sdhaf4	-2.17215	5.84e-05	Downregulated
C2cd2	1.53031	6e-05	Upregulated
Dennd2d	-2.15901	6.07e-05	Downregulated
Rin2	-1.29621	6.35e-05	Downregulated
Btf3l4b	-2.40228	6.68e-05	Downregulated
Egr2	-2.5101	7.15e-05	Downregulated
Lrp1	-1.32234	7.26e-05	Downregulated
Ces2f	1.47323	7.88e-05	Upregulated
Fam78b	2.20593	8.01e-05	Upregulated
Antxr1	-1.80662	8.86e-05	Downregulated
Car13	-1.42253	8.87e-05	Downregulated
Zfp316	-1.35982	9.29e-05	Downregulated
Elovl4	1.29381	9.69e-05	Upregulated
Cd34	-2.21535	9.87e-05	Downregulated
Gramd1a	-1.16391	9.91e-05	Downregulated
Tbc1d2	1.0131	0.000101213	Upregulated
D6Ertd527e	-2.43141	0.000101213	Downregulated
H2-T-ps	-1.80709	0.000104408	Downregulated
Vsir	-2.40548	0.000113336	Downregulated
Wnt7a	1.48571	0.000115664	Upregulated
Wnt3	-2.2262	0.000115927	Downregulated
Cavin2	-1.83646	0.000125216	Downregulated
Osgep	-1.15634	0.000126106	Downregulated
Cav1	-1.2024	0.000129091	Downregulated
Ptgs1	-1.91697	0.000131762	Downregulated
Gm4875	1.07195	0.000134296	Upregulated
Tnfrsf22	1.51491	0.000135398	Upregulated
Azin2	-1.28245	0.000150799	Downregulated
Tap1	-1.25744	0.000154778	Downregulated
Serpinb10	-1.4616	0.000156926	Downregulated
Trim24	-1.18971	0.000162982	Downregulated
Col20a1	-2.02888	0.000163857	Downregulated
Ly6a	-1.02797	0.000169054	Downregulated
Tmem176b	-1.77992	0.000175831	Downregulated
Sorl1	-1.60842	0.000178024	Downregulated
Sil1	-1.04965	0.000183364	Downregulated
Plek2	1.04123	0.00019515	Upregulated
Vegfd	-2.37663	0.000198674	Downregulated
Flot1	-1.15773	0.000199689	Downregulated
Agbl5	-1.36337	0.000201604	Downregulated
Rtel1	1.11145	0.000219873	Upregulated
Errfi1	-1.0946	0.000219873	Downregulated
Msi2	-1.05237	0.000222781	Downregulated
Krt16	2.1072	0.000225473	Upregulated
Tns1	-1.57665	0.000229139	Downregulated
Pik3ip1	-1.96936	0.000234205	Downregulated
Tjp3	-2.06367	0.000234516	Downregulated
Poli	-1.2925	0.000238719	Downregulated
Serhl	-1.19144	0.00024345	Downregulated
Snord43	-1.87293	0.00024345	Downregulated
Hunk	-2.0886	0.00024571	Downregulated
Clu	-1.83164	0.00024796	Downregulated
Fzd1	-1.41722	0.000249432	Downregulated
Enpp4	-2.32008	0.000255292	Downregulated
Cxcl14	-2.20924	0.000260167	Downregulated
Lynx1	1.06256	0.000279063	Upregulated
Zfp420	-2.27528	0.000300167	Downregulated
Ak1	1.03848	0.000302376	Upregulated
Il1rl1	-1.96723	0.000309915	Downregulated
Cln6	-1.47053	0.000311333	Downregulated
Igfbp6	-2.09283	0.000314567	Downregulated
E230013L22Rik	-2.31791	0.000317854	Downregulated
Ier2	-1.289	0.000321251	Downregulated
Spp1	-1.7491	0.000334263	Downregulated
Fgfbp1	-1.03739	0.000335568	Downregulated
Hdac5	-1.34444	0.000336249	Downregulated
Phf11d	-2.15902	0.000337375	Downregulated
Reep4	-1.00951	0.000346593	Downregulated
Nmt2	1.1347	0.000358163	Upregulated
Pdgfra	-1.83207	0.00036035	Downregulated
Nek6	-1.65832	0.000374026	Downregulated
Six5	-2.20738	0.000379297	Downregulated
Gab1	-1.17818	0.000381555	Downregulated
Zfp395	-1.78215	0.000385278	Downregulated
Entpd6	-1.30772	0.000387502	Downregulated
Me1	1.23627	0.000396151	Upregulated
Prr15l	-2.10715	0.000396151	Downregulated
Slc22a23	1.01935	0.000405818	Upregulated
Arl4c	-1.02606	0.000406364	Downregulated
Btbd19	1.63514	0.000414645	Upregulated
Gm26559	-2.19445	0.000414645	Downregulated
Cc2d2a	-1.56352	0.000430893	Downregulated
Kansl1l	-1.75591	0.000442843	Downregulated
6330403L08Rik	-1.43875	0.000442843	Downregulated
Hibadh	-1.34837	0.000442843	Downregulated
Nes	1.79387	0.000448478	Upregulated
Mxd3	-2.21363	0.00045125	Downregulated
Aldh6a1	-1.59953	0.00045505	Downregulated
Epgn	1.50468	0.000475611	Upregulated
Rpl9-ps7	-1.98939	0.000492705	Downregulated
Fbxo44	-2.21846	0.000500151	Downregulated
Ltbp4	-1.66255	0.000513039	Downregulated
Osgin1	-1.31672	0.000515535	Downregulated
Eml5	1.26864	0.000536882	Upregulated
Gm15446	-2.1861	0.000542896	Downregulated
Rab3il1	-2.19024	0.000546934	Downregulated
Fxyd3	-1.74778	0.000547924	Downregulated
Cdca7l	-1.07434	0.000547924	Downregulated
Dynap	1.90647	0.000547924	Upregulated
Mpzl2	-1.00231	0.00055758	Downregulated
Cited2	1.14217	0.000568039	Upregulated
Fmnl1	-2.23382	0.000581577	Downregulated
Lrp8	1.18497	0.000636892	Upregulated
Cib2	-1.79029	0.00064439	Downregulated
Tbx15	-2.21183	0.000657182	Downregulated
Apol9a	-2.16611	0.000660444	Downregulated
Crct1	2.20802	0.000676628	Upregulated
Hdac11	-1.66282	0.000678698	Downregulated
Lsp1	-1.57796	0.000678971	Downregulated
Wnt10a	-1.033	0.0006966	Downregulated
Mtbp	1.17258	0.000703104	Upregulated
Tef	-1.3475	0.000711171	Downregulated
Kctd1	-1.01785	0.000711171	Downregulated
Gas1	-1.53776	0.000715763	Downregulated
Fosb	-1.16338	0.00071684	Downregulated
Fgl1	-1.97133	0.00071684	Downregulated
Cdkn2c	-1.50555	0.000725834	Downregulated
Syne3	1.145	0.000725834	Upregulated
Arid3a	1.25424	0.000729543	Upregulated
Aldh5a1	-1.44184	0.000735134	Downregulated
Klk7	2.14295	0.00074933	Upregulated
Camk2g	-1.02179	0.000749752	Downregulated
Adamts5	-2.18408	0.000770927	Downregulated
Mov10	-1.43743	0.000818745	Downregulated
Cxcl3	2.07147	0.00086343	Upregulated
Rad1	-1.88165	0.000876912	Downregulated
Lin28b	1.37845	0.00089891	Upregulated
Ifi44	-1.93661	0.000901401	Downregulated
Macroh2a2	-1.58164	0.000907166	Downregulated
Esr1	-2.14086	0.000908706	Downregulated
Klra4	-1.06765	0.000929616	Downregulated
Crip2	1.75311	0.000941879	Upregulated
Fam20a	-2.15624	0.000943688	Downregulated
Shisa4	-2.10161	0.000944305	Downregulated
2310002F09Rik	-1.1049	0.000973655	Downregulated
Col3a1	-1.71607	0.000984645	Downregulated
Kif26a	-2.11263	0.000990136	Downregulated
Tmem35b	-2.13311	0.000999857	Downregulated
Tmem64	-1.00487	0.00101505	Downregulated
Nfix	-1.1144	0.0010521	Downregulated
Syde2	-1.50417	0.00105485	Downregulated
Fam81a	2.06078	0.00105549	Upregulated
Igsf10	-2.05409	0.00106317	Downregulated
Scara5	-1.72688	0.00106557	Downregulated
Sec14l2	2.10418	0.00107368	Upregulated
Pcx	-1.84156	0.00108457	Downregulated
Vmn1r43	1.77922	0.00111646	Upregulated
Kcnk6	1.45712	0.00111646	Upregulated
Trib3	1.37394	0.00113393	Upregulated
Ccdc141	-2.07994	0.00116617	Downregulated
Sox12	-1.03727	0.00120896	Downregulated
Pik3r1	-1.03715	0.00123682	Downregulated
Cxcl1	1.61477	0.00124391	Upregulated
Snx30	1.10131	0.00127412	Upregulated
Dhx58	-1.90827	0.00128465	Downregulated
Klk10	1.64944	0.00129311	Upregulated
Denn2b	-1.28178	0.00133525	Downregulated
Rp9	-1.06826	0.00133525	Downregulated
Cox14	-1.12654	0.00133525	Downregulated
Ripk3	1.39302	0.00137575	Upregulated
Gm37238	-2.00753	0.00138054	Downregulated
Ptges3l	2.10622	0.00140033	Upregulated
Phka1	-1.89681	0.00144238	Downregulated
Gramd3	1.00738	0.00144385	Upregulated
Phactr1	-2.01767	0.00149561	Downregulated
Kcnj15	-1.94058	0.00149561	Downregulated
Gm7278	2.09769	0.00150677	Upregulated
Col5a1	-1.6175	0.00152217	Downregulated
Zfp467	-1.9334	0.00158332	Downregulated
Phyhip	-1.97474	0.00158622	Downregulated
Cntln	-1.59994	0.00159861	Downregulated
Olfml3	-2.03679	0.00162798	Downregulated
Gprin2	-2.00252	0.00166298	Downregulated
Lrrc8c	1.05963	0.00168887	Upregulated
Hs3st3b1	-1.65849	0.00169002	Downregulated
Rtp4	-1.96401	0.0017257	Downregulated
Taf9b	2.07098	0.00172761	Upregulated
Ino80dos	-2.04906	0.00173784	Downregulated
C1qtnf1	-1.99412	0.00173784	Downregulated
Tmem205	-2.01762	0.00176637	Downregulated
Naga	-1.30408	0.00176637	Downregulated
Sypl	-1.04544	0.0018267	Downregulated
Mrps16	-1.27071	0.00186401	Downregulated
Rfx2	-1.60709	0.00193171	Downregulated
Dsg1b	2.02685	0.00193688	Upregulated
Bbs5	-2.04914	0.00195899	Downregulated
Irf7	-1.89962	0.00200645	Downregulated
Oas3	-1.93648	0.0020148	Downregulated
C3	-1.85656	0.0020148	Downregulated
Rbm12b1	-1.99544	0.00202579	Downregulated
Svep1	-1.86702	0.00203819	Downregulated
Fbxl6	-1.18487	0.00204415	Downregulated
Plekhh2	-1.85492	0.00208342	Downregulated
Per3	-1.75721	0.002091	Downregulated
Syk	1.20856	0.00209253	Upregulated
Slc6a9	1.00631	0.00211751	Upregulated
Capn6	-2.00329	0.00223272	Downregulated
Nlrc5	-1.82519	0.0022572	Downregulated
Exosc3	-1.00807	0.00226279	Downregulated
Exosc2	1.15025	0.00227621	Upregulated
Mirt1	1.1797	0.00233812	Upregulated
Sacs	1.24969	0.00236501	Upregulated
Sall2	-1.74951	0.00238065	Downregulated
Hoxc6	-1.34069	0.00244441	Downregulated
Lgr4	-1.13155	0.00247867	Downregulated
Gm5452	1.3254	0.0024917	Upregulated
Etfbkmt	-1.97817	0.00249665	Downregulated
Gm9531	1.24835	0.00249665	Upregulated
Nipal1	1.36136	0.00257415	Upregulated
Lyst	1.06077	0.00263576	Upregulated
Kif21b	-1.11995	0.00275666	Downregulated
Sytl1	-1.00024	0.00275666	Downregulated
Sema3b	-1.94398	0.00275666	Downregulated
Ntm	1.96036	0.00276787	Upregulated
Arhgef9	-1.77806	0.00277191	Downregulated
Krt42	1.92498	0.00284041	Upregulated
Klhdc8a	-1.42413	0.00291323	Downregulated
Adam12	1.19426	0.00292562	Upregulated
Dusp3	1.02039	0.00295103	Upregulated
H2bc18	1.55902	0.00297478	Upregulated
Clcf1	1.41217	0.00297478	Upregulated
Lcn2	-1.68394	0.00299235	Downregulated
Nanos1	1.61643	0.00300187	Upregulated
Zfp667	-1.73002	0.00301556	Downregulated
Krt23	1.94627	0.00304324	Upregulated
Endou	1.64761	0.00310032	Upregulated
Proser3	-1.94315	0.0031843	Downregulated
Galk1	-1.43922	0.00321845	Downregulated
Rnf31	-1.13283	0.00322035	Downregulated
Ift57	-1.18266	0.00322693	Downregulated
Isoc1	-1.07629	0.00326239	Downregulated
Katnal1	-1.49621	0.00335077	Downregulated
Sec16b	-1.96064	0.0033567	Downregulated
Akap7	-1.88627	0.00345644	Downregulated
Gm48544	1.91276	0.00355549	Upregulated
Hexa	-1.23243	0.00359037	Downregulated
Bace1	-1.93995	0.00359037	Downregulated
A530020G20Rik	-1.70834	0.00360696	Downregulated
Cep44	-1.39866	0.00361947	Downregulated
Tmx4	-1.0916	0.00362921	Downregulated
Acpp	-1.25039	0.00362921	Downregulated
Gria3	-1.68015	0.00365641	Downregulated
Lifr	-1.91959	0.00366662	Downregulated
Nr1h5	1.3429	0.00370775	Upregulated
Trdmt1	-1.89754	0.00381549	Downregulated
Gm16136	-1.13054	0.00381549	Downregulated
Zfp85	-1.92595	0.00383663	Downregulated
Prxl2c	-1.2437	0.00387458	Downregulated
Tmem231	-1.43089	0.00406091	Downregulated
Lama4	-1.59877	0.00410175	Downregulated
Rapgefl1	-1.26069	0.00411006	Downregulated
H4c12	1.1572	0.00417427	Upregulated
Cd47	-1.17092	0.00417706	Downregulated
Prr7	1.86165	0.00422501	Upregulated
Sema3e	-1.13303	0.00430904	Downregulated
Khk	-1.34143	0.00432446	Downregulated
Gm49601	1.89584	0.00451015	Upregulated
Pink1	-1.15009	0.00455081	Downregulated
Tmie	-1.84081	0.00473984	Downregulated
1700029J07Rik	-1.87806	0.00474376	Downregulated
Ly6c1	-1.77664	0.00474376	Downregulated
Meis2	-1.542	0.00475015	Downregulated
Tnfaip3	1.38933	0.00475409	Upregulated
Cp	-1.77256	0.00477594	Downregulated
Mvb12b	-1.41005	0.00481534	Downregulated
Lrrc32	1.50322	0.00483896	Upregulated
Col16a1	-1.32513	0.0050114	Downregulated
Selenon	-1.00187	0.0050114	Downregulated
Dgat2	1.28869	0.00507358	Upregulated
Gm13415	1.88736	0.00513514	Upregulated
Cecr2	1.57539	0.00516394	Upregulated
Tex15	1.30753	0.00516942	Upregulated
Naxe	-1.06023	0.00526774	Downregulated
Ifi203	-1.51812	0.00533586	Downregulated
Prrx1	-1.44644	0.00543367	Downregulated
Cth	1.2236	0.00543367	Upregulated
Septin6	-1.37719	0.00572624	Downregulated
Nrbp2	-1.3413	0.00572624	Downregulated
C1s2	-1.70911	0.00573543	Downregulated
Aqp1	-1.74074	0.00573543	Downregulated
Mettl1	1.09514	0.00573543	Upregulated
Cmc1	-1.14295	0.00573701	Downregulated
Ifit1	-1.86731	0.00580878	Downregulated
Tll1	1.30771	0.0058113	Upregulated
Galnt18	-1.22692	0.00584343	Downregulated
Slc25a20	-1.29794	0.00584343	Downregulated
Ccdc159	-1.86287	0.00584343	Downregulated
Barx2	-1.6948	0.00593127	Downregulated
Plxnd1	-1.81964	0.00594834	Downregulated
Psmb8	-1.56966	0.0059603	Downregulated
Trpm6	-1.85919	0.0059603	Downregulated
Ankrd24	-1.68658	0.00608814	Downregulated
Exoc6	-1.51682	0.00608814	Downregulated
Bst2	-1.59541	0.00616214	Downregulated
2610021A01Rik	-1.1675	0.00622831	Downregulated
Gm6658	-1.82376	0.00622831	Downregulated
Mx1	-1.8529	0.00622831	Downregulated
Gch1	1.46402	0.00628803	Upregulated
Matn2	-1.66366	0.00639562	Downregulated
Prl8a9	1.84953	0.00647141	Upregulated
Stat5a	-1.17726	0.00649641	Downregulated
Zfp944	-1.49439	0.00661185	Downregulated
Ubash3b	1.84618	0.00668816	Upregulated
Tbc1d24	1.15939	0.00668816	Upregulated
Alg2	1.14114	0.00673213	Upregulated
Acsf2	-1.30851	0.00678034	Downregulated
Akr7a5	-1.44751	0.00679201	Downregulated
Cyp26b1	1.02505	0.00692602	Upregulated
Pecr	-1.46784	0.00695013	Downregulated
Sat2	-1.83465	0.00695686	Downregulated
Spn	-1.80772	0.00711343	Downregulated
Fbxo2	-1.68856	0.00721432	Downregulated
Layn	-1.5654	0.00744339	Downregulated
Iqgap2	1.22745	0.00755148	Upregulated
Ppm1k	-1.55064	0.00762763	Downregulated
H1f1	1.19817	0.00776919	Upregulated
Sema3d	-1.74463	0.00789027	Downregulated
Ptn	-1.45371	0.0079377	Downregulated
Map2	-1.11955	0.00801927	Downregulated
Coq8a	-1.74948	0.00811697	Downregulated
Ndn	1.70806	0.0082197	Upregulated
Snrnp35	1.28643	0.00826132	Upregulated
Sh3rf2	-1.07649	0.00834964	Downregulated
Prss27	-1.74786	0.00857911	Downregulated
Cdc14b	1.10696	0.00886634	Upregulated
Cept1	-1.24823	0.00903176	Downregulated
Syngap1	-1.67448	0.00923584	Downregulated
Slc43a3	-1.26098	0.00943438	Downregulated
Ybx2	-1.75621	0.00943438	Downregulated
Supt3	-1.30711	0.00943438	Downregulated
C430049B03Rik	-1.76969	0.00959967	Downregulated
Abcg1	1.7778	0.0098639	Upregulated
Foxo6	-1.53214	0.0100408	Downregulated
B2m	-1.14319	0.0100851	Downregulated
Ivl	1.42473	0.0102395	Upregulated
Wfdc2	-1.07214	0.0104455	Downregulated
Itm2a	-1.61494	0.0104455	Downregulated
Gm12642	1.2131	0.0104455	Upregulated
Bicdl1	1.45167	0.0104568	Upregulated
Cd248	-1.72511	0.010495	Downregulated
Usp43	1.48087	0.0108497	Upregulated
H2bc12	1.1598	0.0110315	Upregulated
Dnajb9	1.05946	0.0111134	Upregulated
Lmx1b	-1.209	0.0111229	Downregulated
Akap17b	-1.25743	0.0113777	Downregulated
Eme1	1.06823	0.0113784	Upregulated
Pgm5	-1.64391	0.0115538	Downregulated
Arc	-1.61935	0.011571	Downregulated
Kdr	1.38737	0.0116971	Upregulated
Ppp2r2c	1.4293	0.011867	Upregulated
Osmr	-1.18105	0.012003	Downregulated
Camk1	-1.47481	0.0120944	Downregulated
Clec1a	-1.59706	0.0122012	Downregulated
Rsad1	-1.2402	0.0122012	Downregulated
Gm47283	1.0737	0.0123557	Upregulated
Ogfrl1	-1.39926	0.0124368	Downregulated
C1s1	-1.69768	0.0125052	Downregulated
Xndc1	1.52195	0.0126295	Upregulated
Sema4c	-1.18559	0.0126424	Downregulated
Atraid	-1.13685	0.0126424	Downregulated
Dlg4	-1.23985	0.0126424	Downregulated
Zfand2a	1.07961	0.0129484	Upregulated
Slco4a1	1.72125	0.013054	Upregulated
Ppp1r3c	-1.51581	0.013054	Downregulated
Xylb	1.48293	0.0133154	Upregulated
Cdh13	-1.61247	0.0133571	Downregulated
Casq2	1.5076	0.0135307	Upregulated
Hoxa6	-1.67887	0.0135713	Downregulated
Aloxe3	1.6357	0.0135807	Upregulated
Mrc2	-1.63465	0.0136063	Downregulated
Gbp3	-1.68478	0.0136817	Downregulated
Aph1b	-1.69911	0.0136817	Downregulated
Gm42979	-1.70599	0.0136981	Downregulated
Hcls1	-1.49962	0.0141287	Downregulated
Axin2	-1.6409	0.0141514	Downregulated
Whrn	-1.22026	0.0142758	Downregulated
Plpp3	-1.39172	0.0144236	Downregulated
Gm6363	1.00559	0.0144236	Upregulated
Pstpip1	1.05073	0.0144618	Upregulated
Ppp1r14a	-1.45886	0.0147602	Downregulated
Zfp651	-1.37279	0.0148114	Downregulated
Prss16	1.67898	0.014991	Upregulated
Pacs1	-1.35279	0.014991	Downregulated
H2ac20	1.20888	0.0149968	Upregulated
Tmem74	1.6812	0.0150545	Upregulated
Kcnq2	1.38699	0.015071	Upregulated
Mylk	-1.67497	0.0152336	Downregulated
Krt4	-1.38701	0.0153398	Downregulated
Apbb1	-1.67648	0.01537	Downregulated
Gm22513	-1.01302	0.01537	Downregulated
N4bp3	-1.41567	0.0156181	Downregulated
Prkra	-1.28333	0.0156781	Downregulated
Fuz	-1.67865	0.0157006	Downregulated
Myb	1.65651	0.0157515	Upregulated
Asap2	1.26753	0.0161213	Upregulated
Ropn1l	-1.58724	0.0163094	Downregulated
Has3	1.65916	0.0163537	Upregulated
Prodh	-1.05789	0.0164291	Downregulated
Depp1	-1.19093	0.0164461	Downregulated
Casp12	-1.65405	0.016477	Downregulated
Hyi	-1.25963	0.0169285	Downregulated
Ift122	-1.27038	0.0171455	Downregulated
Gm32856	1.076	0.0173445	Upregulated
Tnc	-1.31035	0.0173831	Downregulated
D2hgdh	-1.41833	0.0176046	Downregulated
Tle4	1.44064	0.0176252	Upregulated
Fam161a	1.35975	0.01777	Upregulated
Fcgrt	-1.62918	0.0181053	Downregulated
5430427N15Rik	1.56682	0.0181452	Upregulated
Ctdsp2	-1.0093	0.0181452	Downregulated
Trpv4	-1.36818	0.0181803	Downregulated
Apobec1	-1.36019	0.0182451	Downregulated
Ror1	1.34051	0.0184149	Upregulated
1110051M20Rik	-1.62303	0.0187734	Downregulated
Phgr1	-1.58314	0.0191006	Downregulated
Fhod3	-1.6379	0.019298	Downregulated
Ddit3	1.00453	0.0194728	Upregulated
Gm24812	-1.62591	0.0195602	Downregulated
Dnal1	-1.17948	0.0197945	Downregulated
Ust	1.23343	0.0198687	Upregulated
Slx1b	-1.38276	0.019976	Downregulated
Col11a2	-1.1243	0.0201225	Downregulated
Cd14	-1.63296	0.0201225	Downregulated
Bbs12	1.62411	0.0201301	Upregulated
Zfp382	-1.61445	0.0201301	Downregulated
Btd	-1.42699	0.0202896	Downregulated
Itga1	-1.55129	0.0203178	Downregulated
Bmp6	1.63025	0.0207853	Upregulated
Mir1938	1.31421	0.0208272	Upregulated
Mr1	-1.6274	0.0210036	Downregulated
Afap1l1	-1.53016	0.0210871	Downregulated
Mcat	-1.21687	0.0211799	Downregulated
Fmc1	1.59232	0.0214994	Upregulated
Cebpa	-1.02391	0.021735	Downregulated
Tfap2b	-1.01962	0.0218276	Downregulated
Gm12454	-1.61838	0.0218276	Downregulated
Gm44613	1.61441	0.0218276	Upregulated
Ntn4	-1.17387	0.0219859	Downregulated
Flrt1	-1.60995	0.0220494	Downregulated
C1qtnf6	-1.56981	0.0225006	Downregulated
Cyp2u1	-1.54599	0.0225805	Downregulated
Mecom	-1.58893	0.0225928	Downregulated
H3c2	1.21285	0.0227721	Upregulated
Arhgap42	-1.09477	0.0228064	Downregulated
C530005A16Rik	1.50414	0.0228165	Upregulated
Pex11b	-1.08202	0.0228519	Downregulated
Rnf222	1.28074	0.0232749	Upregulated
Zfr2	-1.28775	0.0234558	Downregulated
Trnp1	1.49376	0.0235409	Upregulated
Zfp707	-1.47103	0.0236711	Downregulated
Aldoc	-1.38338	0.0236834	Downregulated
Pigg	-1.08225	0.0237765	Downregulated
Rgs16	1.57898	0.0238231	Upregulated
Gm28856	-1.30889	0.0243014	Downregulated
Extl1	-1.53687	0.0246081	Downregulated
Zfp438	-1.59051	0.0246232	Downregulated
1300002E11Rik	1.42601	0.0251871	Upregulated
Vim	-1.18122	0.0253152	Downregulated
Spag4	-1.58038	0.0256963	Downregulated
Mylip	-1.3905	0.0259704	Downregulated
Stk32c	1.58084	0.0263183	Upregulated
Gm6992	1.1538	0.0265453	Upregulated
B4galt2	-1.38972	0.027135	Downregulated
Fgfr1	-1.32223	0.0271573	Downregulated
Setbp1	-1.18234	0.0271573	Downregulated
Lzts1	-1.56562	0.0271953	Downregulated
Dhrs3	-1.0159	0.0275986	Downregulated
Gm10130	-1.13927	0.0278948	Downregulated
Tyms	1.01663	0.0281707	Upregulated
B3gnt9	-1.55041	0.0283095	Downregulated
Snx21	-1.29881	0.0284732	Downregulated
Orai3	-1.27758	0.0286826	Downregulated
Rpl3-ps2	-1.05205	0.0289541	Downregulated
Slc43a2	-1.28278	0.0293587	Downregulated
Mxra7	-1.3858	0.0294098	Downregulated
Unc119	-1.27112	0.0296323	Downregulated
Gm7897	1.53706	0.0300534	Upregulated
Sapcd2	-1.41786	0.0300979	Downregulated
Cpq	-1.53023	0.0301141	Downregulated
Fam118b	1.12745	0.0302206	Upregulated
Gm15744	-1.36335	0.0304588	Downregulated
Lncenc1	1.38012	0.0305072	Upregulated
Arhgdib	1.006	0.0308622	Upregulated
Pcdhb22	-1.52776	0.0310147	Downregulated
Pax8	1.49456	0.031149	Upregulated
Psme2b	-1.44366	0.031149	Downregulated
Pde8a	1.21992	0.0312591	Upregulated
Ccdc138	-1.42626	0.031419	Downregulated
Cemip	1.54083	0.0314512	Upregulated
Mtmr11	-1.26826	0.0317181	Downregulated
Ndufb2	1.25412	0.0318052	Upregulated
Gcnt3	1.39811	0.0318598	Upregulated
Il33	-1.48671	0.0323587	Downregulated
Trim30d	-1.39811	0.032409	Downregulated
Ada	1.36413	0.0326209	Upregulated
Gm37472	1.51549	0.032771	Upregulated
Trmt2b	-1.2364	0.0331185	Downregulated
Exph5	-1.10163	0.033223	Downregulated
Mtg1	-1.0413	0.0340955	Downregulated
Gm36582	-1.50112	0.0346519	Downregulated
Ica1	1.24887	0.0348733	Upregulated
Lrrc75aos2	1.36056	0.0351139	Upregulated
Usp28	-1.09465	0.0352188	Downregulated
Scarna9	-1.28183	0.0352408	Downregulated
Wipf1	-1.51014	0.0355134	Downregulated
Npnt	-1.37223	0.0355631	Downregulated
Prune2	-1.13593	0.0355631	Downregulated
Svip	-1.51003	0.0356215	Downregulated
P2ry1	1.25263	0.0357177	Upregulated
Gm45591	1.04717	0.0362285	Upregulated
Col1a1	-1.07381	0.0364281	Downregulated
Tlr3	-1.47405	0.0370649	Downregulated
Ccnb1ip1	1.42458	0.0371279	Upregulated
Prdm1	1.46158	0.0375991	Upregulated
Edar	-1.46366	0.0377785	Downregulated
Srcin1	-1.02959	0.0382216	Downregulated
Isg15	-1.48977	0.0383853	Downregulated
Bnip1	-1.06718	0.0384722	Downregulated
Hsd17b11	-1.48966	0.0386906	Downregulated
Gm20186	-1.2818	0.0386906	Downregulated
Gm7292	-1.05429	0.0386906	Downregulated
Zfand1	-1.12154	0.038848	Downregulated
Gm11944	-1.45901	0.0392424	Downregulated
Mroh6	1.48184	0.0394547	Upregulated
Gbp7	-1.41243	0.0395432	Downregulated
H19	-1.40407	0.0397344	Downregulated
Cdr2l	-1.00253	0.0398718	Downregulated
Gm14970	1.23776	0.0398857	Upregulated
Cbr2	-1.20598	0.0401821	Downregulated
Gm9284	-1.44576	0.0403315	Downregulated
Ccdc136	-1.2333	0.0404427	Downregulated
H2-Ab1	1.47533	0.0404461	Upregulated
Btbd2	-1.26685	0.0404558	Downregulated
Gm17709	1.47246	0.0404558	Upregulated
Gm49132	1.44212	0.0405405	Upregulated
Ltbp2	-1.48133	0.0406987	Downregulated
Sirt4	-1.36152	0.0409499	Downregulated
Gm13803	-1.4073	0.0409867	Downregulated
Hoxb9	1.16137	0.0410192	Upregulated
C1ra	-1.21585	0.0412297	Downregulated
Clmn	-1.3765	0.0415087	Downregulated
Sptlc3	1.4731	0.0416049	Upregulated
1500015A07Rik	-1.22008	0.0420346	Downregulated
Rbm38	1.0669	0.0427165	Upregulated
Smim20	-1.06584	0.0427165	Downregulated
Scara3	-1.35285	0.0427638	Downregulated
Neto2	1.44835	0.0428923	Upregulated
Zfp729b	-1.3581	0.0431899	Downregulated
Scube3	-1.38195	0.0431899	Downregulated
Isca2	-1.0765	0.0433262	Downregulated
Gpr137b	1.30775	0.0440491	Upregulated
Klra8	-1.24612	0.044326	Downregulated
Fuom	-1.13423	0.0444333	Downregulated
Rhbdd2	-1.11794	0.0445971	Downregulated
Gm10762	-1.45624	0.0446286	Downregulated
Sema4g	-1.44495	0.0446498	Downregulated
Prdm11	-1.28151	0.0450605	Downregulated
Kctd4	1.30763	0.0451993	Upregulated
Angpt1	-1.36584	0.0452955	Downregulated
Krt78	1.38043	0.0454717	Upregulated
Emx2	1.26489	0.0454717	Upregulated
Rep15	1.45486	0.0455904	Upregulated
Gda	-1.23854	0.0463568	Downregulated
Tceanc2	-1.13525	0.0470079	Downregulated
Rbp1	-1.36761	0.047055	Downregulated
Glt8d2	-1.31292	0.0475223	Downregulated
Mterf1a	-1.26031	0.0476976	Downregulated
Med27	1.22701	0.0479554	Upregulated
Gpr153	-1.42017	0.0479554	Downregulated
Tbc1d12	1.01513	0.0484282	Upregulated
Ube2l6	-1.29131	0.0487499	Downregulated
Colec12	-1.25904	0.0490588	Downregulated
Rpl10-ps1	1.2585	0.0490652	Upregulated
Gm8797	1.36939	0.0490652	Upregulated
Gm11810	1.43691	0.0490652	Upregulated
Rps8-ps2	-1.40644	0.0496059	Downregulated
Zfp414	-1.13461	0.0496059	Downregulated
Eid2b	-1.04206	0.0498443	Downregulated
Rpl36-ps2	-1.23995	0.0498443	Downregulated
Sccpdh	-1.13592	0.0499244	Downregulated
Rnf150	-1.43276	0.0499244	Downregulated
Prxl2a	-1.20872	0.0499244	Downregulated

## Sheet: Supplementary Table 2
Supplemental Table 2: Differentially expressed proteins in proteomic analysis.
Differentially Expressed Proteins
Protein names	Gene names	Fold Change	P-Value	Expression
Desmoglein-1-beta	Dsg1b	5.17541	0.000104815	Upregulated
Connective tissue growth factor	Ctgf	4.0924	0.0072327	Upregulated
Caspase-14;Caspase-14 subunit p19;Caspase-14 subunit p10	Casp14	3.17759	0.0205716	Upregulated
Extracellular matrix protein 1	Ecm1	2.9616	0.0198213	Upregulated
Carboxypeptidase A4	Cpa4	2.88851	0.000986871	Upregulated
Ferritin;Ferritin light chain 1;Ferritin light chain 2	Ftl1;Ftl2	2.87869	0.000741983	Upregulated
Corneodesmosin	Cdsn	2.3738	0.0241872	Upregulated
Retroviral-like aspartic protease 1	Asprv1	2.3714	0.00263605	Upregulated
Epithelial membrane protein 1	Emp1	2.31096	0.0160064	Upregulated
Interferon-related developmental regulator 1	Ifrd1	2.29526	0.0162459	Upregulated
Sestrin-2	Sesn2	2.2652	0.0103035	Upregulated
Heme oxygenase 1	Hmox1	2.20313	0.000444129	Upregulated
Prostaglandin G/H synthase 2	Ptgs2	2.20154	2.03086e-05	Upregulated
Suprabasin	Sbsn	2.19067	0.0037344	Upregulated
Small proline-rich protein 3	Sprr3	2.18846	0.0424462	Upregulated
Cysteine-rich tail protein 1	Cysrt1	2.14266	0.024499	Upregulated
Ribosome biogenesis protein TSR3 homolog	Tsr3	2.13154	0.0222349	Upregulated
Liprin-beta-2	Ppfibp2	2.00218	0.0101066	Upregulated
Dehydrogenase/reductase SDR family member 9	Dhrs9	1.998	0.00775544	Upregulated
Cornifin-A	Sprr1a	1.99237	0.0494413	Upregulated
S-adenosylmethionine decarboxylase proenzyme 1;S-adenosylmethionine decarboxylase 1 alpha chain;S-adenosylmethionine decarboxylase 1 beta chain;S-adenosylmethionine decarboxylase proenzyme 2;S-adenosylmethionine decarboxylase 2 alpha chain;S-adenosylmethi	Amd1;Amd2	1.95273	0.0365087	Upregulated
Gamma-glutamyl hydrolase	Ggh	1.9312	0.00519974	Upregulated
Dermokine	Dmkn	1.80174	0.00810359	Upregulated
AMP deaminase 3	Ampd3	1.6495	0.00598492	Upregulated
Ubiquitin thioesterase OTU1	Yod1	1.56566	0.01058	Upregulated
Junctional protein associated with coronary artery disease	9430020K01Rik;Jcad	1.55983	0.0352559	Upregulated
Protein POF1B	Pof1b	1.55177	0.0278514	Upregulated
All-trans-retinol 13,14-reductase	Retsat	1.54995	0.0182915	Upregulated
Ceroid-lipofuscinosis neuronal protein 5 homolog	Cln5	1.5035	0.00657315	Upregulated
Cysteine-rich protein 2	Crip2	1.49114	0.0203421	Upregulated
Urokinase plasminogen activator surface receptor	Plaur	1.47368	0.00325559	Upregulated
Transcription factor jun-B	Junb	1.41763	0.00792702	Upregulated
G-protein-signaling modulator 1	Gpsm1	1.38488	0.0314107	Upregulated
Pyridine nucleotide-disulfide oxidoreductase domain-containing protein 1	Pyroxd1	1.36473	0.0344709	Upregulated
Protein kinase C and casein kinase II substrate protein 3	Pacsin3	1.36416	0.00934024	Upregulated
Molybdopterin synthase catalytic subunit	Mocs2	1.36213	0.0474061	Upregulated
Bile salt export pump	Abcb11	1.32444	0.0475858	Upregulated
Importin-8	Ipo8	1.16809	0.0268035	Upregulated
Glia-derived nexin	Serpine2	1.1602	0.00748738	Upregulated
Intermediate filament family orphan 2	Iffo2;Gm21969	1.14771	0.0180395	Upregulated
Solute carrier family 25 member 48	Slc25a48	1.12946	0.0259054	Upregulated
Sequestosome-1	Sqstm1	1.07201	0.00121129	Upregulated
Filamin-binding LIM protein 1	Fblim1	1.06494	0.037986	Upregulated
Sulfiredoxin;Sulfiredoxin-1	Srxn1	1.04243	0.0324108	Upregulated
Ephrin type-A receptor 2	Epha2	1.04185	0.010979	Upregulated
RNA polymerase I-specific transcription initiation factor RRN3	Rrn3	1.03512	0.0253961	Upregulated
Malic enzyme;NADP-dependent malic enzyme	Me1	1.02316	0.00952103	Upregulated
Protein Smaug homolog 1	Samd4a	1.02267	0.00521535	Upregulated
Rho-related GTP-binding protein RhoE	Rnd3	1.02149	0.00512349	Upregulated
Transmembrane protein 79	Tmem79	1.01538	0.0489006	Upregulated
Ribose-5-phosphate isomerase	Rpia	-1.0058	0.00743799	Downregulated
Calumenin	Calu	-1.00663	0.0237198	Downregulated
Receptor-binding cancer antigen expressed on SiSo cells	Ebag9	-1.00782	5.82058e-05	Downregulated
FAD-dependent oxidoreductase domain-containing protein 1	Foxred1	-1.0097	0.00216048	Downregulated
Vang-like protein 1	Vangl1	-1.01736	0.027467	Downregulated
DCN1-like protein 5	Dcun1d5	-1.01854	0.0418846	Downregulated
Serine protease 23	Prss23	-1.01862	0.00783405	Downregulated
Delta(3,5)-Delta(2,4)-dienoyl-CoA isomerase, mitochondrial	Ech1	-1.02479	0.0273475	Downregulated
Propionyl-CoA carboxylase beta chain, mitochondrial	Pccb	-1.0249	0.00152793	Downregulated
Propionyl-CoA carboxylase alpha chain, mitochondrial	Pcca	-1.02674	0.000888362	Downregulated
A-kinase anchor protein 2	mKIAA0920;Akap2;Palm2Akap2	-1.02871	0.0263249	Downregulated
Cytoskeleton-associated protein 2	Ckap2	-1.03538	0.0447248	Downregulated
Diphosphomevalonate decarboxylase	Mvd	-1.04606	0.000288903	Downregulated
Focadhesin	Focad	-1.0465	0.00155843	Downregulated
ATP synthase subunit f, mitochondrial	Atp5j2	-1.04659	0.0248596	Downregulated
Phosphatidate phosphatase LPIN1	Lpin1	-1.05525	0.00459616	Downregulated
Disabled homolog 2	Dab2	-1.05856	0.0368889	Downregulated
Isochorismatase domain-containing protein 1	Isoc1	-1.06664	0.0174681	Downregulated
Protein Noxp20	Fam114a1	-1.06808	0.0021936	Downregulated
Transmembrane protein 199	Tmem199	-1.07007	0.0446091	Downregulated
Prolyl 4-hydroxylase subunit alpha-1	P4ha1	-1.07898	0.000624853	Downregulated
Ribulose-phosphate 3-epimerase	Rpe	-1.08066	0.0481068	Downregulated
Beta/gamma crystallin domain-containing protein 3	Crybg3	-1.08086	0.0013848	Downregulated
Estradiol 17-beta-dehydrogenase 8	H2-Ke6;Hsd17b8	-1.09444	0.0223749	Downregulated
Mitochondrial pyruvate carrier 1	Mpc1	-1.10125	0.0397469	Downregulated
CD63 antigen	Cd63	-1.11963	0.0201327	Downregulated
Receptor-type tyrosine-protein phosphatase F	Ptprf	-1.12137	0.0458664	Downregulated
Catenin delta-1	Ctnnd1	-1.12692	0.0105009	Downregulated
Catenin beta-1	Ctnnb1	-1.1284	0.0231436	Downregulated
Glycerol-3-phosphate dehydrogenase 1-like protein	Gpd1l	-1.12873	0.0307844	Downregulated
Peptidyl-prolyl cis-trans isomerase FKBP11	Fkbp11	-1.13613	0.0175798	Downregulated
Cystathionine gamma-lyase	Cth	-1.1376	0.0274699	Downregulated
Protein FAM107B	Fam107b	-1.14157	0.0149109	Downregulated
Proline/serine-rich coiled-coil protein 1	Psrc1	-1.14447	0.030514	Downregulated
Integrin alpha-5;Integrin alpha-5 heavy chain;Integrin alpha-5 light chain	Itga5	-1.1451	0.00764289	Downregulated
Cytochrome b-c1 complex subunit 10	Uqcr11	-1.15394	0.0347413	Downregulated
Alpha-catulin	Ctnnal1	-1.16061	0.00350349	Downregulated
XIAP-associated factor 1	Xaf1	-1.16475	0.0467994	Downregulated
Signal transducer and activator of transcription;Signal transducer and activator of transcription 2	Stat2	-1.16722	0.0078365	Downregulated
Forkhead box protein K2	Foxk2	-1.19523	0.000814443	Downregulated
2-hydroxyacyl-CoA lyase 1	Hacl1	-1.19599	0.0487186	Downregulated
Small nuclear ribonucleoprotein G	Snrpg	-1.20524	0.0200466	Downregulated
Protein FAM162A	Fam162a	-1.20687	0.0271907	Downregulated
Protein UXT	Uxt	-1.2125	0.0427755	Downregulated
Thiamin pyrophosphokinase 1	Tpk1	-1.22676	0.012949	Downregulated
MKL/myocardin-like protein 1	Mkl1	-1.23209	0.000136635	Downregulated
Pyridoxal kinase	Pdxk	-1.23345	0.0219426	Downregulated
[Pyruvate dehydrogenase (acetyl-transferring)] kinase isozyme 1, mitochondrial	Pdk1	-1.23532	0.0174005	Downregulated
Glutathione peroxidase 1	Gpx1	-1.24211	0.00247562	Downregulated
Sin3 histone deacetylase corepressor complex component SDS3	Suds3	-1.25215	0.000646058	Downregulated
Galactokinase	Galk1	-1.25716	0.0272903	Downregulated
Protein LZIC	Lzic	-1.26486	0.0192261	Downregulated
Maleylacetoacetate isomerase	Gstz1	-1.26631	0.0246197	Downregulated
Glutathione S-transferase Mu 5	Gstm5	-1.28057	0.00914017	Downregulated
Alpha-N-acetylgalactosaminidase	Naga	-1.30275	0.0313137	Downregulated
Syntaxin-binding protein 1	Stxbp1	-1.30663	0.011128	Downregulated
TGF-beta receptor type-2	Tgfbr2	-1.30674	0.0185724	Downregulated
Poly(A) RNA polymerase GLD2	Papd4	-1.32182	0.00102341	Downregulated
Nuclear receptor coactivator 3	Ncoa3	-1.32625	0.00592329	Downregulated
Retinol-binding protein 1	Rbp1	-1.35005	0.0383865	Downregulated
Putative helicase MOV-10	Mov10	-1.3559	0.00312246	Downregulated
Sideroflexin-2	Sfxn2	-1.36394	0.00989001	Downregulated
Protein SOX-15	Sox15	-1.3902	0.0219013	Downregulated
Serum deprivation-response protein	Sdpr	-1.42652	0.0329395	Downregulated
Gasdermin-D	Gsdmdc1	-1.42669	0.0190804	Downregulated
DNA damage-binding protein 2	Ddb2	-1.44824	0.000465599	Downregulated
Acyl-CoA synthetase family member 2, mitochondrial	Acsf2	-1.4511	0.0043699	Downregulated
Rho GTPase-activating protein 5	Arhgap5	-1.45617	0.000138873	Downregulated
Replication protein A 14 kDa subunit	Rpa3	-1.46405	0.00885086	Downregulated
Cob(I)yrinic acid a,c-diamide adenosyltransferase, mitochondrial	Mmab	-1.46729	0.00112735	Downregulated
Uridine diphosphate glucose pyrophosphatase	Nudt14	-1.47089	0.00466011	Downregulated
ADP-ribosylation factor-like protein 4C	Arl4c	-1.47305	0.0211648	Downregulated
High affinity cAMP-specific 3,5-cyclic phosphodiesterase 7A	Pde7a	-1.50172	0.0489314	Downregulated
Nucleotide exchange factor SIL1	Sil1	-1.52116	0.000532642	Downregulated
G1/S-specific cyclin-D2	Ccnd2	-1.52158	0.00128923	Downregulated
Proteasome subunit beta type;Proteasome subunit beta type-9	Psmb9	-1.52177	0.00191359	Downregulated
Selenoprotein O	Selo	-1.52904	1.0899e-05	Downregulated
Probable proline--tRNA ligase, mitochondrial	Pars2	-1.53937	0.0100213	Downregulated
Carbonic anhydrase 5B, mitochondrial	Ca5b	-1.60683	0.0458978	Downregulated
Serine hydrolase-like protein	Serhl	-1.61283	0.0211467	Downregulated
Prostaglandin G/H synthase 1	Ptgs1	-1.61575	0.0369575	Downregulated
Bone marrow stromal antigen 2	Bst2	-1.67852	0.0220104	Downregulated
Visinin-like protein 1	Vsnl1	-1.68074	0.0319871	Downregulated
Nuclear factor 1;Nuclear factor 1 X-type	Nfix	-1.72869	0.000124885	Downregulated
Lymphocyte antigen 6C1	Ly6c1	-1.76676	0.0231281	Downregulated
FGGY carbohydrate kinase domain-containing protein	Fggy	-1.77836	0.000295779	Downregulated
Inner centromere protein	Incenp	-1.79296	0.0395315	Downregulated
MLV-related proviral Env polyprotein;Surface protein;Transmembrane protein	env	-1.79897	0.013023	Downregulated
2,4-dienoyl-CoA reductase, mitochondrial	Decr1	-1.85436	0.0158354	Downregulated
Deoxycytidylate deaminase	Dctd	-1.88558	0.00323324	Downregulated
60S acidic ribosomal protein P0	Rplp0	-1.89274	0.0475172	Downregulated
Programmed cell death protein 4	Pdcd4	-1.94367	0.0224689	Downregulated
ERI1 exoribonuclease 3	Eri3	-1.94829	0.00552728	Downregulated
Rho guanine nucleotide exchange factor 10	Arhgef10	-1.99644	0.0233791	Downregulated
Interferon-induced guanylate-binding protein 2	Gbp2	-2.04685	0.0161623	Downregulated
FERM domain-containing protein 6	Frmd6	-2.05958	0.0034609	Downregulated
Pyrroline-5-carboxylate reductase;Pyrroline-5-carboxylate reductase 1, mitochondrial	Pycr1	-2.0682	0.00995859	Downregulated
Multiple epidermal growth factor-like domains protein 6	Megf6	-2.10878	0.000828042	Downregulated
Tetratricopeptide repeat protein 38	Ttc38	-2.15318	0.000217838	Downregulated
Voltage-gated potassium channel subunit beta-2	Kcnab2	-2.40042	0.0230658	Downregulated
Actin filament-associated protein 1-like 1	Afap1l1	-2.68352	0.0448141	Downregulated
Nuclear autoantigen Sp-100	Sp100	-3.01658	0.0299734	Downregulated
T-complex protein 1 subunit zeta-2	Cct6b	-3.20734	0.0163768	Downregulated
Phytanoyl-CoA dioxygenase domain-containing protein 1	Phyhd1	-3.47004	0.00820279	Downregulated

## Sheet: Supplementary Table 3
Supplemental Table 3: Divergent and Convergent expression of differentially expressed genes and proteins.
Divergent vs. Convergent Expression
Gene.ID	Protein names	Protein Expression	RNA Expression	Expression
Abcb11	Bile salt export pump	Upregulated	Upregulated	Upregulated
Acsf2	Acyl-CoA synthetase family member 2, mitochondrial	Downregulated	Downregulated	Downregulated
Afap1l1	Actin filament-associated protein 1-like 1	Downregulated	Downregulated	Downregulated
Ampd3	AMP deaminase 3	Upregulated	Upregulated	Upregulated
Arl4c	ADP-ribosylation factor-like protein 4C	Downregulated	Downregulated	Downregulated
Asprv1	Retroviral-like aspartic protease 1	Upregulated	Upregulated	Upregulated
Bst2	Bone marrow stromal antigen 2	Downregulated	Downregulated	Downregulated
Cpa4	Carboxypeptidase A4	Upregulated	Upregulated	Upregulated
Crip2	Cysteine-rich protein 2	Upregulated	Upregulated	Upregulated
Cth	Cystathionine gamma-lyase	Downregulated	Upregulated	Divergent
Dhrs9	Dehydrogenase/reductase SDR family member 9	Upregulated	Upregulated	Upregulated
Dmkn	Dermokine	Upregulated	Upregulated	Upregulated
Dsg1b	Desmoglein-1-beta	Upregulated	Upregulated	Upregulated
Galk1	Galactokinase	Downregulated	Downregulated	Downregulated
Hmox1	Heme oxygenase 1	Upregulated	Upregulated	Upregulated
Isoc1	Isochorismatase domain-containing protein 1	Downregulated	Downregulated	Downregulated
Ly6c1	Lymphocyte antigen 6C1	Downregulated	Downregulated	Downregulated
Me1	Malic enzyme;NADP-dependent malic enzyme	Upregulated	Upregulated	Upregulated
Megf6	Multiple epidermal growth factor-like domains protein 6	Downregulated	Downregulated	Downregulated
Mov10	Putative helicase MOV-10	Downregulated	Downregulated	Downregulated
Naga	Alpha-N-acetylgalactosaminidase	Downregulated	Downregulated	Downregulated
Nfix	Nuclear factor 1;Nuclear factor 1 X-type	Downregulated	Downregulated	Downregulated
P4ha1	Prolyl 4-hydroxylase subunit alpha-1	Downregulated	Downregulated	Downregulated
Pacsin3	Protein kinase C and casein kinase II substrate protein 3	Upregulated	Upregulated	Upregulated
Pdcd4	Programmed cell death protein 4	Downregulated	Downregulated	Downregulated
Pdk1	[Pyruvate dehydrogenase (acetyl-transferring)] kinase isozyme 1, mitochondrial	Downregulated	Downregulated	Downregulated
Pdxk	Pyridoxal kinase	Downregulated	Downregulated	Downregulated
Plaur	Urokinase plasminogen activator surface receptor	Upregulated	Upregulated	Upregulated
Prss23	Serine protease 23	Downregulated	Downregulated	Downregulated
Ptgs1	Prostaglandin G/H synthase 1	Downregulated	Downregulated	Downregulated
Ptgs2	Prostaglandin G/H synthase 2	Upregulated	Upregulated	Upregulated
Rbp1	Retinol-binding protein 1	Downregulated	Downregulated	Downregulated
Sbsn	Suprabasin	Upregulated	Upregulated	Upregulated
Serhl	Serine hydrolase-like protein	Downregulated	Downregulated	Downregulated
Sil1	Nucleotide exchange factor SIL1	Downregulated	Downregulated	Downregulated
